# Supplementary material for: Variable selection for binary classification using error rate p-values applied to metabolomics data
Source: BMC Bioinformatics. 2016 Jan 14;17:33. doi: 10.1186/s12859-015-0867-7 (PMC4712617; doi:10.1186/s12859-015-0867-7)
Supplement: Supplementary file 2 — Matlab Code. (ZIP 10 kb) [file 12859_2015_867_MOESM2_ESM.zip]

Archive with 5 entries (5 files):
- Software/Apply_ERp.m
- Software/ERandC.m
- Software/ERp Results (Illustration).xlsx
- Software/H0.m
- Software/Read me.txt
