# Supplementary material for: Variable selection for binary classification using error rate p-values applied to metabolomics data
Source: BMC Bioinformatics. 2016 Jan 14;17:33. doi: 10.1186/s12859-015-0867-7 (PMC4712617; doi:10.1186/s12859-015-0867-7)
Supplement: Supplementary file 2 — Matlab Code. (ZIP 10 kb) [file 12859_2015_867_MOESM2_ESM.zip › Software/Apply_ERp.m]

%**************************************************************************   
% Application of ERp on randomly generated data
%************************************************************************** 

    % Required Inputs
    %-----------------
        N0=10;          % Number of control subjects
        N1=10;          % Number of experimental subjects
        W0=0.5;         % Cost of misclassifying control subjects
        W1=1-W0;        % Cost of misclassifying experimental subjects
        M=5;            % The number of variables
        N=N0+N1;        % Total number of observations
        alpha=0.01;     % FWER
        
        % Import or provide variable names
            Vars=[{'X1'},{'X2'},{'X3'},{'X4'},{'X5'}];
        
        % Y is the group indicator with:
            Y=zeros(N0,1);      % Y=0 for the control group
            Y=[Y;ones(N1,1)];   % Y=1 for the experimental group
        
        % Assign shift direction to be testes for each variable:
        % D is a vector containing the values:
        %           -1 (to test for a downward shift)
        %            1 (to test for a upward shift) 
        %            0 (to test for a minimum shift)
        % These values must be specified for each variable, 
        % i.e. D is of length M
            D_in=zeros(M,1);  
        
        % The data matrix X of size (NxM)
    	% In this example we randomly generate data from two log-normal distributions 
            X0=lognrnd(0,1,M,N0); 
            X1=lognrnd(2,1,M,N1);  
            X=[X0,X1]';
            
        % Number of simulations to generate the null distribution
            simnum=10000;
            
        % Assign data for which class predictions should be made    
        % NB: VARIABLES MUST BE IN THE SAME ORDER
            X_test=X;   
            Y_test=Y;
                      
    % Generate Null Distributions 
    %-----------------------------  
        [H0_BI,H0_UP]=H0(N0,N1,W0,W1,simnum);               
    
    % Calculate Error Rates; Thresholds & P-values
    %----------------------------------------------       
        ER=[]; C=[]; P=[]; D=[];
        for i=1:M;                
            [er_up,c_up,er_down,c_down]=ERandC(X(:,i),Y,W0,W1);
            if D_in(i)==1;
                ER=[ER,er_up];
                C= [C,c_up];  
                P= [P, 1-sum(er_up<H0_UP+eps)./simnum]; 
                D= [D,{'Up'}];
            elseif D_in(i)==-1;
                ER=[ER,er_down];
                C= [C,c_down];  
                P= [P, 1-sum(er_down<H0_UP+eps)./simnum]; 
                D= [D,{'Down'}];
            elseif D_in(i)==0;
                if er_up<=er_down;
                    ER=[ER,er_up];
                    C= [C,c_up];
                    P= [P, 1-sum(er_up<H0_BI+eps)./simnum]; 
                    D= [D,{'Up'}];
                else
                    ER=[ER,er_down];
                    C= [C,c_down];  
                    P= [P, 1-sum(er_down<H0_BI+eps)./simnum]; 
                    D= [D,{'Down'}];
                end
            end                     
        end;
            
    % Calculate corrected alpha for FWER
    %------------------------------------        
        [sER,s_ind]=sort(ER);       
        sV=Vars(s_ind);  
        sP=P(s_ind);
        sC=C(s_ind);                
        sD=D(s_ind);    
        sBH=[];
        for i=1:M;
            sBH=[sBH;alpha/(M+1-i)];
        end; 
        for i=1:M;
            isame=find(sER==sER(i));
            sBH(isame)=min(sBH(isame));
        end;

    % Export... 
    %----------
    % ... Estimates and p-values to Excel "ERp Results.xlsx" file in active folder
        DS=num2cell(ones(M+1,6));
        DS(1,1:6) =[{'Variable'},{'ER'},{'C'},{'Direction'},{'p-value (%)'},{'BH (%)'}];
        DS(2:M+1,1) =sV;
        DS(2:M+1,2) =num2cell(sER);
        DS(2:M+1,3) =num2cell(sC);
        DS(2:M+1,4) =sD;
        DS(2:M+1,5) =num2cell(sP*100);
        DS(2:M+1,6) =num2cell(sBH*100);
        xlswrite('ERp Results.xlsx', DS, 'Estimates', 'A1');    

    % PREDICT CLASS
    %--------------------------------------------------------------------------      
        predict=[]; 
        predictors=[];
        Tn=size(X_test,1);
        for i=1:M;
            if sP(i)<=sBH(i); 
                if strcmp(sD(i),'Up')==1;
                    prow=[];
                    for j=1:Tn;
                        if X_test(j,s_ind(i))>=sC(i); 
                            prow=[prow,1];
                        else
                            prow=[prow,0];
                        end;
                    end;
                end
                if strcmp(sD(i),'Down')==1;
                    prow=[];
                    for j=1:Tn;
                        if X_test(j,s_ind(i))<sC(i); 
                            prow=[prow,1];
                        else
                            prow=[prow,0];
                        end;
                    end;
                end
                predict=[predict;prow];
                predictors=[predictors;sV(i)];
            end;
        end;          
        
    % Export... 
    %----------
    % Predictions to Excel "ERp Results.xlsx" file in active folder    
        [sYtest,is_Y]=sort(Y_test);
        DS=repmat([{'_'}],size(predict,1)+3,Tn+1);
        DS(1,1)=[{'Subject'}];       
            DS(1,2:Tn+1)=num2cell(cumsum(ones(1,Tn)));
        DS(2,1)=[{'Group'}];         
            DS(2,2:Tn+1)=num2cell(sYtest);
        DS(3,1)=[{'Variables'}];     
            DS(4:size(predict,1)+3,1)=predictors;
        for col=2:Tn+1;    
            DS(4:size(predict,1)+3,col)=num2cell(predict(:,is_Y(col-1))); 
        end;
        xlswrite('ERp Results.xlsx', DS, 'Predictions', 'A1');     

% NB: Final classification is left to the user - in the paper we made use of majority vote
