# Supplementary material for: Variable selection for binary classification using error rate p-values applied to metabolomics data
Source: BMC Bioinformatics. 2016 Jan 14;17:33. doi: 10.1186/s12859-015-0867-7 (PMC4712617; doi:10.1186/s12859-015-0867-7)
Supplement: Supplementary file 2 — Matlab Code. (ZIP 10 kb) [file 12859_2015_867_MOESM2_ESM.zip › Software/ERandC.m]

% Calculate up and down regulated minimum weighted error rates and 
% associated thresholds for a single metabolite and two groups coded 1|0
%==========================================================================

function [ERstarUP,CstarUP,ERstarDOWN,CstarDOWN]=ERandC(x,group,w1,w2)
    
    eps=10e-16;
    
   % Create C Grid
   %--------------------------------------------------------------------------
%         if isempty(c_grid)==1
            srt= sort(x); 
            temp=[];
            for j=1:length(x)-1;
                temp=[temp; mean(srt(j:j+1))];
            end;
            c_grid=[min(x);temp;max(x)];
%         end;
        c_grid=unique(c_grid);
        
   % Calculate ERs for C Grid
   %--------------------------------------------------------------------------
        ER=[];
        for k=1:size(c_grid,1);
            Ixgc  =(x >  c_grid(k) + eps);
            Ixlec =(x <= c_grid(k) + eps);
            P1=sum(Ixgc.*(1-group));
            P2=sum(Ixlec.*group);
            err=P1*w1/length(group(group==0))+P2*w2/length(group(group==1));
            ER=[ER;err];
        end;
        [sER,ind]=sort(ER);
        ERstarUP = sER(1);
        CstarUP = c_grid(ind(1));       
        
        % TIES.....
        i=2;
        while sER(1)==sER(i)
            if c_grid(ind(i-1))<c_grid(ind(i));
                CstarUP = c_grid(ind(i));
            end;     
            i=i+1;
        end; 
        
        ER=[];
        for k=1:size(c_grid,1);
            Ixlec =(x  <= c_grid(k)+ eps);
            Ixgc  =(x  >  c_grid(k)+ eps);
            P1=sum(Ixlec.*(1-group));
            P2=sum(Ixgc.*group);
            err=P1*w1/length(group(group==0))+P2*w2/length(group(group==1));
            ER=[ER;err];
        end;
        [sER,ind]=sort(ER);
        ERstarDOWN = sER(1);
        CstarDOWN = c_grid(ind(1));
        
        % TIES.....
        i=2;
        while sER(1)==sER(i)
            if c_grid(ind(i-1))<c_grid(ind(i));
                CstarDOWN = c_grid(ind(i));
            end;     
            i=i+1;
        end;
            
 

    
        
    
    
    
