# Supplementary material for: Variable selection for binary classification using error rate p-values applied to metabolomics data
Source: BMC Bioinformatics. 2016 Jan 14;17:33. doi: 10.1186/s12859-015-0867-7 (PMC4712617; doi:10.1186/s12859-015-0867-7)
Supplement: Supplementary file 2 — Matlab Code. (ZIP 10 kb) [file 12859_2015_867_MOESM2_ESM.zip › Software/ERp Results (Illustration).xlsx]

## Sheet: Estimates
Variable	ER	C	Direction	p-value (%)	BH (%)
X3	0.1	2.12995	Up	0	0.2
X2	0.15	1.52347	Up	0.2	0.25
X1	0.2	2.9648	Up	1.2	0.333333
X4	0.2	5.50095	Up	1.2	0.333333
X5	0.2	3.16874	Up	1.2	0.333333

## Sheet: Predictions
Subject	1	2	3	4	5	6	7	8	9	10	11	12	13	14	15	16	17	18	19	20
Group	0	0	0	0	0	0	0	0	0	0	1	1	1	1	1	1	1	1	1	1
Variables	_	_	_	_	_	_	_	_	_	_	_	_	_	_	_	_	_	_	_	_
X3	0	0	0	1	0	0	0	0	0	0	1	1	1	1	1	1	1	1	1	0
X2	1	0	1	0	0	1	0	0	0	0	1	1	1	1	1	1	1	1	1	1
