# Supplementary material for: Variable selection for binary classification using error rate p-values applied to metabolomics data
Source: BMC Bioinformatics. 2016 Jan 14;17:33. doi: 10.1186/s12859-015-0867-7 (PMC4712617; doi:10.1186/s12859-015-0867-7)
Supplement: Supplementary file 2 — Matlab Code. (ZIP 10 kb) [file 12859_2015_867_MOESM2_ESM.zip › Software/H0.m]

%==========================================================================
% New Method of Prof Hennie Venter Simulate ER Distribution
%==========================================================================
 
function [H0BI,H0UP]=H0(n1,n2,w1,w2,simnum)     

        H0BI=[];   H0UP=[];  
        GROUP=ones(n1+n2,1);  GROUP(1:n1)=0;
        for i=1:simnum;
            DATA=rand(n1+n2,1);
            [ERUP,CstarUP,ERDOWN,CstarDOWN]=ERandC(DATA,GROUP,w1,w2);
            H0UP=[H0UP;ERUP];
            H0BI=[H0BI;min(ERUP,ERDOWN)];
        end;

    
 

      
        
        
        
