# Supplementary material for: Variable selection for binary classification using error rate p-values applied to metabolomics data
Source: BMC Bioinformatics. 2016 Jan 14;17:33. doi: 10.1186/s12859-015-0867-7 (PMC4712617; doi:10.1186/s12859-015-0867-7)
Supplement: Supplementary file 2 — Matlab Code. (ZIP 10 kb) [file 12859_2015_867_MOESM2_ESM.zip › Software/Read me.txt]

Thank you for making use of ERp.
Please reference this paper when applying ERp.

ERp requires Matlab as well as the statistics toolbox.
ERp makes use of 3 m-files (i) Apply_ERp (ii) H0 and (iii) ERandC, all provided here.
Apply_ERp is the script to use to input the required parameters and data.
Apply_ERp currently makes use of randomly generated data and default parameters.
However, the user can easily replace these inputs with the appropriate data.
Apply_ERp calls the functions H0 to generate the appropriate null distributions and 
ERandC to estimate the error rates and thresholds.
Multiple testing correction; variable selection and class membership predictions are performed within Apply_ERp.
Finally, all results are exported as an Excel file named "ERp Results.xlsx" to the current working directory.

Should you have any questions or experience any difficulties, please contact:
Mari van Reenen
E-mail 12791733@nwu.ac.za
